# Supplementary material for: SIRT1 Regulates Mitochondrial Damage in N2a Cells Treated with the Prion Protein Fragment 106–126 via PGC-1α-TFAM-Mediated Mitochondrial Biogenesis
Source: Int J Mol Sci. 2024 Sep 7;25(17):9707. doi: 10.3390/ijms25179707 (PMC11395710; doi:10.3390/ijms25179707)
Supplement: Supplementary file 1 [file ijms-25-09707-s001.zip]

Archive with 1 entries (1 files):
- ijms-3141991-supplementary.pdf
